# Supplementary material for: Flower-Shaped PCR Scaffold-Based Lateral Flow Bioassay for Bacillus cereus Endospores Detection
Source: Int J Mol Sci. 2024 Oct 20;25(20):11286. doi: 10.3390/ijms252011286 (PMC11509332; doi:10.3390/ijms252011286)
Supplement: Supplementary file 1 [file ijms-25-11286-s001.zip]

Archive with 1 entries (1 files):
- ijms-3249669-supplementary.pdf
